# Supplementary material for: Investigation of the Electrochemical Behavior of CuO-NiO-Co3O4 Nanocomposites for Enhanced Supercapacitor Applications
Source: Materials (Basel). 2024 Aug 10;17(16):3976. doi: 10.3390/ma17163976 (PMC11355728; doi:10.3390/ma17163976)
Supplement: Supplementary file 1 [file materials-17-03976-s001.zip]

Archive with 1 entries (1 files):
- materials-3117159-supplementary.pdf
